# Supplementary material for: Multiple receptor tyrosine kinases regulate dengue infection of hepatocytes
Source: Front Cell Infect Microbiol. 2024 Mar 22;14:1264525. doi: 10.3389/fcimb.2024.1264525 (PMC10995305; doi:10.3389/fcimb.2024.1264525)
Supplement: Supplementary file 6 [file DataSheet_1.zip]

Archive with 5 entries (5 files):
- Supplementary Files/Figure1B_raw.xlsx
- Supplementary Files/Figure1B-C_KinasePrediction_alpharange.txt
- Supplementary Files/Figure1D.txt
- Supplementary Files/Figure5_raw.xlsx
- Supplementary Files/KinaseRegression.ipynb
