# Supplementary material for: Multiple receptor tyrosine kinases regulate dengue infection of hepatocytes
Source: Front Cell Infect Microbiol. 2024 Mar 22;14:1264525. doi: 10.3389/fcimb.2024.1264525 (PMC10995305; doi:10.3389/fcimb.2024.1264525)
Supplement: Supplementary file 6 [file DataSheet_1.zip › Supplementary Files/Figure1B_raw.xlsx]

## Sheet: percentinfectionofDMSO
	NMB064	NMB069	NMB070	NMB074	NMB075
Staurosporine	9.30644	3.18607	-0.111763	9.78753	14.7843	7.39051
K525a Inhibitor	24.7594	49.0507	23.9788	36.3234	36.8448	34.1914
Cdk1/2 Inhibitor III	18.1423	74.4651	24.5879	10.93	53.4836	36.3218
CDK4 inhibitor	46.7799	49.1248	55.4591	69.9447	-0.959433	44.0698
SB218078	66.6844	50.1621	48.6058	70.6608	38.9633	55.0152
Staurosporine n benzoyl	61.9073	81.8005	76.4795	52.9473	49.6265	64.5522
Bosutinib	84.9965	68.1523	46.1794	70.6763	56.5229	65.3055
EGFR/ERbB2/ErbB4 inhibitor		68.6895	96.8371	90.5253	39.208	73.815
Dasatinib		88.9062	54.3928	93.9093	77.141	78.5873
AMPK Inhibitor		81.6708	69.0506	99.0956	74.1339	80.9877
CDK2 inhibitor IV	84.2887	95.4191	69.1199	93.7723	62.6529	81.0506
Casein Kinase I Inhibitor		84.2753	62.5359	99.7152	81.4617	81.997
PKR Inhibitor	83.3829	79.2109	99.6088	70.9129	91.6162	84.9463
Gefitinib	88.9243	90.7252	83.3697	87.3002	81.6935	86.4026
SU11274	102.764	94.8449	91.126	79.972	64.1017	86.5616
JAK Inhibitor I	99.7594	98.2977	106.426	66.3989	65.2672	87.2299
Tofacitinib	100.23	88.1319	106.879	101.132	53.4771	89.9699
Vandetanib	89.2003	91.5477	83.9955	72.4352	114.134	90.2625
Dovitinib		86.5092	117.821	84.0626	73.7605	90.5382
Aminopurvanolol A	92.431	102.021	98.9371	87.9352	72.7624	90.8173
Go 6976	93.6624	96.7824	109.874	95.609	63.329	91.8514
ROCK inhibitor	104.968	97.3937	106.477	79.863	70.8113	91.9026
GSK-3 Inhibitor X	110.435	85.7164	91.031	84.0377		92.8051
Erlotinib	88.5386	105.596	101.106	73.2446	99.7875	93.6546
Lapatinib	105.994	83.1713	104.906	74.8136	106.394	95.0559
Nilotinib	84.087	85.4015	106.823	77.4597	122.563	95.2668
JNK inhibitor II	93.3864	99.7759	94.6465		94.179	95.497
Masitinib	96.1465	78.5403	118.251	79.7105	107.985	96.1266
GSK-3 Inhibitor XIII	99.356	106.155	106.695	98.5135	71.0489	96.3537
GSK inhibitor	102.229	90.9141	99.9743	96.0853		97.3008
H89 Inhibitor	101.755	95.3302	125.706	84.0875	81.5325	97.6822
Imatinib	94.402	104.781	137.698	97.7477	63.9536	99.7164
SU6656	103.287	104.9	114.255	81.2795	96.1236	99.9691
Sorafenib	95.5308	91.8366	120.24	74.714	120.882	100.641
GSK-3b inhibitor I	106.893	104.459	111.361	93.9746	88.7444	101.086
Go 6983	106.798	112.672	118.206	94.4852	88.9569	104.224
Lck inhibitor	98.1069	96.3601	116.614	86.2262	131.082	105.678
TWS119	89.9115	109.853	118.111	89.4264	160.959	113.652
