# Supplementary material for: Multiple receptor tyrosine kinases regulate dengue infection of hepatocytes
Source: Front Cell Infect Microbiol. 2024 Mar 22;14:1264525. doi: 10.3389/fcimb.2024.1264525 (PMC10995305; doi:10.3389/fcimb.2024.1264525)
Supplement: Supplementary file 6 [file DataSheet_1.zip › Supplementary Files/Figure5_raw.xlsx]

## Sheet: IGF1R-replicate1-95kDa
	p-IGF1R
	Signal				Background				Signal - background
Sample	Area	Mean	Min	Max	Area	Mean	Min	Max	Area	Total	Mean
UNF-30min	0.006067	3349.17	2404	3881	0.001241	2562.73	2344	2768	0.006067	4.77134	786.442
INF-30min	0.013	6484.9	2487	10854	0.001241	2757.76	2490	3069	0.013	48.4527	3727.13
INF-60min	0.010715	5900.95	2909	9586	0.001241	2666.14	2449	2877	0.010715	34.661	3234.81
INF-90min	0.009159	6019.34	2951	9068	0.001241	2722.81	2545	2915	0.009159	30.193	3296.53
UNF-6h	0.006717	3213.44	2503	3700	0.001241	2602.3	2463	2761	0.006717	4.10502	611.138
INF-6h	0.006933	3350.75	2535	3900	0.001241	2743.02	2587	2976	0.006933	4.2134	607.731
INF-8h	0.006717	3171.66	2303	3731	0.001241	2511.97	2303	2644	0.006717	4.43117	659.695
UNF-16h	0.006106	3446.3	2481	3999	0.001241	2779.03	2615	2949	0.006106	4.07432	667.265
INF-16h	0.0065	3605.55	2934	4036	0.001241	2898.4	2691	3184	0.0065	4.59647	707.149
INF-18h	0.005909	3823.38	2861	4662	0.001241	2999.79	2842	3169	0.005909	4.86655	823.583
INF-20h	0.006106	4053.69	2609	4977	0.001241	3060.65	2835	3366	0.006106	6.0635	993.04
INF-22h	0.005909	3860.36	2360	4630	0.001241	2715.59	2559	2942	0.005909	6.76444	1144.77
INF-24h	0.0065	4684.59	2621	5888	0.001241	3029.06	2790	3479	0.0065	10.7609	1655.52
	GAPDH
	Signal				Background				Signal - background
Sample	Area	Mean	Min	Max	Area	Mean	Min	Max	Area	Total	Mean
UNF-30min	0.014733	2980.05	1350	5212	0.000945	1251.81	1202	1304	0.014733	25.4621	1728.24
INF-30min	0.015403	3045.49	1345	5455	0.000945	1257.29	1195	1348	0.015403	27.5437	1788.2
INF-60min	0.013098	3373.68	1412	8210	0.000945	1280.58	1226	1315	0.013098	27.4153	2093.09
INF-90min	0.013118	6092.67	1390	16652	0.000945	1366.65	1260	1442	0.013118	61.996	4726.03
UNF-6h	0.012054	2056.83	1280	3014	0.000945	1191.6	1127	1239	0.012054	10.4295	865.228
INF-6h	0.012054	2246.64	1297	3272	0.000945	1187.23	1151	1224	0.012054	12.7702	1059.41
INF-8h	0.012054	2177.66	1240	3250	0.000945	1184.29	1114	1406	0.012054	11.9741	993.37
UNF-16h	0.014182	2540.75	1197	5447	0.000945	1156.52	1109	1216	0.014182	19.6311	1384.22
INF-16h	0.016545	2431.03	1192	4337	0.000945	1172.67	1135	1233	0.016545	20.8195	1258.36
INF-18h	0.013788	2555.48	1252	4290	0.000945	1178.92	1112	1241	0.013788	18.9801	1376.57
INF-20h	0.017727	2795.31	1166	5627	0.000945	1181.46	1130	1215	0.017727	28.6088	1613.85
INF-22h	0.015403	2584.08	1216	4573	0.000945	1148.92	1091	1206	0.015403	22.1058	1435.16
INF-24h	0.019992	3007.65	1195	6291	0.000945	1168.56	1112	1220	0.019992	36.767	1839.08

## Sheet: IGF1R-replicate2-95kDa
	p-IGF1R
	Signal				Background				Signal - background
Sample	Area	Mean	Min	Max	Area	Mean	Min	Max	Area	Total	Mean
UNF-30min	0.006067	2830.42	1706	3543	0.001241	1394.38	1248	1583	0.006067	8.71246	1436.04
INF-30min	0.008548	5674.85	2422	8117	0.001241	1782.37	1609	1995	0.008548	33.2729	3892.48
INF-60min	0.005495	4412.2	1938	5866	0.001241	1673.57	1471	1894	0.005495	15.0487	2738.63
INF-90min	0.005909	4567.37	2308	5894	0.001241	1589.3	1344	1891	0.005909	17.5974	2978.07
UNF-6h	0.005515	2364.63	1656	3055	0.001241	1346.86	1253	1487	0.005515	5.61303	1017.77
INF-6h	0.0065	2758.37	1670	3413	0.001241	1466.6	1315	1704	0.0065	8.39646	1291.76
INF-8h	0.005712	2346.87	1684	3048	0.001241	1283.67	1158	1502	0.005712	6.07303	1063.21
UNF-16h	0.006717	2434.77	1667	3115	0.001241	1402.21	1246	1573	0.006717	6.93572	1032.56
INF-16h	0.0065	3395.55	2322	5247	0.001241	2255.56	1948	2674	0.0065	7.40999	1140
INF-18h	0.005909	3593.67	2185	4755	0.001241	2263.67	2052	2534	0.005909	7.85901	1330.01
INF-20h	0.006106	4120.44	2451	6107	0.001241	2568.95	2320	3047	0.006106	9.47336	1551.48
INF-22h	0.005909	4197.71	2542	6186	0.001241	2381.43	2148	2746	0.005909	10.7324	1816.28
INF-24h	0.006303	5076.35	2463	7785	0.001241	2938.13	2479	3486	0.006303	13.4772	2138.23
	GAPDH
	Signal				Background				Signal - background
Sample	Area	Mean	Min	Max	Area	Mean	Min	Max	Area	Total	Mean
UNF-30min	0.0143	3567.79	1304	6476	0.0013	1169.83	1089	1267	0.0143	34.2907	2397.95
INF-30min	0.015403	3867.68	1312	7356	0.0013	1164.74	1097	1239	0.015403	41.6333	2702.93
INF-60min	0.013236	3089.46	1342	5046	0.0013	1112.08	1058	1183	0.013236	26.1727	1977.38
INF-90min	0.012409	3616.83	1477	5868	0.0013	1123.2	1061	1198	0.012409	30.9434	2493.63
UNF-6h	0.011227	2688.5	1203	4218	0.0013	1066.58	997	1120	0.011227	18.2093	1621.92
INF-6h	0.012212	3174.61	1264	5471	0.0013	1093.53	979	1202	0.012212	25.4142	2081.08
INF-8h	0.010715	2798.83	1150	4596	0.0013	1067.8	975	1150	0.010715	18.548	1731.03
UNF-16h	0.014182	2748.99	1140	5509	0.0013	1043.65	961	1148	0.014182	24.1851	1705.34
INF-16h	0.015403	3922.12	1259	7813	0.0013	1084.02	1009	1156	0.015403	43.7153	2838.1
INF-18h	0.014063	4046.29	1267	8881	0.0013	1084.74	977	1161	0.014063	41.6483	2961.55
INF-20h	0.014063	3893.19	1171	8287	0.0013	1059.12	1019	1121	0.014063	39.8555	2834.07
INF-22h	0.01365	3781.81	1192	8466	0.0013	1044.64	980	1102	0.01365	37.3625	2737.18
INF-24h	0.015127	4603.43	1296	11850	0.0013	1084.91	1022	1163	0.015127	53.2247	3518.52

## Sheet: IGF1R-total
	IGF1R-total, replicate 1
	Signal				Background				Signal - background
Sample	Area	Mean	Min	Max	Area	Mean	Min	Max	Area	Total	Mean
UNF-30min	0.007456	1315.29	1147	1513	0.001243	1232.61	1155	1280	0.007456	0.616496	82.6845
INF-30min	0.006524	1331.88	1150	1541	0.001243	1197.14	1139	1249	0.006524	0.879009	134.735
INF-60min	0.007811	1314.5	1084	1789	0.001243	1134.11	1079	1185	0.007811	1.40905	180.393
INF-90min	0.007145	1265.1	1072	1570	0.001243	1096.43	1056	1133	0.007145	1.20515	168.671
UNF-6h	0.008166	1363.84	1064	2111	0.001243	1127.71	1085	1159	0.008166	1.92822	236.128
INF-6h	0.008521	1477.45	1086	2127	0.001243	1184.82	1131	1254	0.008521	2.49351	292.632
INF-8h	0.007811	1254.65	1116	1452	0.001243	1138.82	1090	1196	0.007811	0.904719	115.826
UNF-16h	0.006524	1460.65	1136	1940	0.001243	1237.96	1171	1291	0.006524	1.45278	222.682
INF-16h	0.008166	1607.28	1112	2568	0.001243	1216.68	1169	1272	0.008166	3.18967	390.604
INF-18h	0.006835	1505.53	1130	2053	0.001243	1238.96	1164	1300	0.006835	1.82195	266.562
INF-20h	0.007456	1496.15	1162	1992	0.001243	1234.36	1161	1292	0.007456	1.95192	261.792
INF-22h	0.007811	1512.19	1191	2210	0.001243	1252.18	1211	1329	0.007811	2.03097	260.015
INF-24h	0.009764	1832.8	1337	2902	0.001243	1406.04	1352	1476	0.009764	4.16697	426.769
	IGF1R-total, replicate 2
	Signal				Background				Signal - background
Sample	Area	Mean	Min	Max	Area	Mean	Min	Max	Area	Total	Mean
UNF-30min	0.005592	1306.14	1047	1831	0.00213	1019.23	933	1113	0.005592	1.60442	286.914
INF-30min	0.008788	1659.88	975	2946	0.00213	1026.21	968	1116	0.008788	5.56874	633.676
INF-60min	0.006524	1465.27	922	2300	0.00213	949.958	862	1023	0.006524	3.36186	515.307
INF-90min	0.007456	1608.68	938	2707	0.00213	978.708	881	1043	0.007456	4.6971	629.976
UNF-6h	0.007101	1478.06	949	2350	0.00213	1027.67	954	1133	0.007101	3.19826	450.396
INF-6h	0.007101	1737.09	1019	3163	0.00213	1064.94	986	1141	0.007101	4.77298	672.156
INF-8h	0.007101	1647.44	954	3363	0.00213	1055.08	934	1175	0.007101	4.20635	592.36
UNF-16h	0.007811	1598.08	902	3081	0.00213	974.396	904	1103	0.007811	4.87159	623.684
INF-16h	0.008388	1570.9	852	2989	0.00213	1006.77	944	1090	0.008388	4.73191	564.129
INF-18h	0.007101	1588.82	949	2959	0.00213	990.958	936	1083	0.007101	4.24541	597.86
INF-20h	0.007101	1522.53	957	2697	0.00213	1014.35	913	1105	0.007101	3.60857	508.177
INF-22h	0.008166	1835.66	1069	3719	0.00213	1088.44	991	1179	0.008166	6.1018	747.22
INF-24h	0.009586	2207.71	1037	4433	0.00213	1170.15	1028	1287	0.009586	9.94607	1037.56

## Sheet: ERBB2-replicate1
	p-ERBB2
	Signal				Background				Signal - background
Sample	Area	Mean	Min	Max	Area	Mean	Min	Max	Area	Total	Mean
UNF-30min	0.008388	6802.77	4893	8904	0.00071	4804.38	4699	4922	0.008388	16.7626	1998.4
INF-30min	0.007101	7018.05	5275	12340	0.00071	4599.56	4474	4804	0.007101	17.1737	2418.49
INF-60min	0.007456	7852.39	5306	12429	0.00071	4813.5	4625	5019	0.007456	22.6579	3038.89
INF-90min	0.010652	11013.2	5194	17898	0.00071	4993	4780	5375	0.010652	64.1272	6020.2
UNF-6h	0.012249	11478.4	5365	24874	0.00071	5082.25	4898	5250	0.012249	78.3464	6396.15
INF-6h	0.012782	10787.3	5067	19952	0.00071	5229.19	5013	5511	0.012782	71.0436	5558.1
INF-8h	0.010208	7958.7	5041	13098	0.00071	5072.56	4876	5382	0.010208	29.4617	2886.14
UNF-16h	0.008788	7702.82	5216	10623	0.00071	5148.06	4916	5453	0.008788	22.4512	2554.76
INF-16h	0.01327	10223.1	5369	19137	0.00071	5343.19	5020	5787	0.01327	64.7562	4879.9
INF-18h	0.012693	9305.32	5087	16581	0.00071	5229.94	4900	5795	0.012693	51.7288	4075.38
INF-20h	0.01074	9126.45	5372	14254	0.00071	5296.31	5009	5609	0.01074	41.1357	3830.14
INF-22h	0.011717	9045.01	4966	15140	0.00071	5586.69	5455	5811	0.011717	40.5212	3458.32
INF-24h	0.011184	7766.48	4859	11913	0.00071	5331.75	5152	5586	0.011184	27.2301	2434.73
	GAPDH
	Signal				Background				Signal - background
Sample	Area	Mean	Min	Max	Area	Mean	Min	Max	Area	Total	Mean
UNF-30min	0.014733	2980.05	1350	5212	0.000945	1251.81	1202	1304	0.014733	25.4621	1728.24
INF-30min	0.015403	3045.49	1345	5455	0.000945	1257.29	1195	1348	0.015403	27.5437	1788.2
INF-60min	0.013098	3373.68	1412	8210	0.000945	1280.58	1226	1315	0.013098	27.4153	2093.09
INF-90min	0.013118	6092.67	1390	16652	0.000945	1366.65	1260	1442	0.013118	61.996	4726.03
UNF-6h	0.012054	2056.83	1280	3014	0.000945	1191.6	1127	1239	0.012054	10.4295	865.228
INF-6h	0.012054	2246.64	1297	3272	0.000945	1187.23	1151	1224	0.012054	12.7702	1059.41
INF-8h	0.012054	2177.66	1240	3250	0.000945	1184.29	1114	1406	0.012054	11.9741	993.37
UNF-16h	0.014182	2540.75	1197	5447	0.000945	1156.52	1109	1216	0.014182	19.6311	1384.22
INF-16h	0.016545	2431.03	1192	4337	0.000945	1172.67	1135	1233	0.016545	20.8195	1258.36
INF-18h	0.013788	2555.48	1252	4290	0.000945	1178.92	1112	1241	0.013788	18.9801	1376.57
INF-20h	0.017727	2795.31	1166	5627	0.000945	1181.46	1130	1215	0.017727	28.6088	1613.85
INF-22h	0.015403	2584.08	1216	4573	0.000945	1148.92	1091	1206	0.015403	22.1058	1435.16
INF-24h	0.019992	3007.65	1195	6291	0.000945	1168.56	1112	1220	0.019992	36.767	1839.08

## Sheet: ERBB2-replicate2
	p-ERBB2
	Signal				Background				Signal - background
Sample	Area	Mean	Min	Max	Area	Mean	Min	Max	Area	Total	Mean
UNF-30min	0.007989	6038.19	3558	9416	0.001154	3819.23	3529	4773	0.007989	17.7273	2218.96
INF-30min	0.007811	7322.44	4028	15142	0.001154	3437.08	3154	4134	0.007811	30.3486	3885.37
INF-60min	0.007101	6239.71	3841	8843	0.001154	3104.42	2913	3375	0.007101	22.2637	3135.29
INF-90min	0.00932	8428.92	4026	18913	0.001154	3081.38	2954	3365	0.00932	49.839	5347.53
UNF-6h	0.012116	11002.9	3569	24340	0.001154	3492.42	3119	4313	0.012116	90.9975	7510.53
INF-6h	0.011717	12697.7	3663	26533	0.001154	3449.85	3120	4059	0.011717	108.357	9247.85
INF-8h	0.010252	8128.57	3126	16372	0.001154	3042.46	2819	3552	0.010252	52.1428	5086.11
UNF-16h	0.008788	7732.83	3542	12984	0.001154	2976.5	2801	3226	0.008788	41.7986	4756.33
INF-16h	0.016333	11976.9	3468	29273	0.001154	3079.5	2802	3420	0.016333	145.321	8897.4
INF-18h	0.016333	11136.2	3415	26995	0.001154	3312.31	3155	3744	0.016333	127.788	7823.91
INF-20h	0.014291	10793.4	3901	23155	0.001154	3584.12	3324	3844	0.014291	103.027	7209.24
INF-22h	0.012249	9757.65	4321	18718	0.001154	3600.27	3381	4265	0.012249	75.4217	6157.38
INF-24h	0.013847	8497.74	3697	15557	0.001154	3377.88	3228	3483	0.013847	70.8947	5119.86
	GAPDH
	Signal				Background				Signal - background
Sample	Area	Mean	Min	Max	Area	Mean	Min	Max	Area	Total	Mean
UNF-30min	0.0143	3567.79	1304	6476	0.0013	1169.83	1089	1267	0.0143	34.2907	2397.95
INF-30min	0.015403	3867.68	1312	7356	0.0013	1164.74	1097	1239	0.015403	41.6333	2702.93
INF-60min	0.013236	3089.46	1342	5046	0.0013	1112.08	1058	1183	0.013236	26.1727	1977.38
INF-90min	0.012409	3616.83	1477	5868	0.0013	1123.2	1061	1198	0.012409	30.9434	2493.63
UNF-6h	0.011227	2688.5	1203	4218	0.0013	1066.58	997	1120	0.011227	18.2093	1621.92
INF-6h	0.012212	3174.61	1264	5471	0.0013	1093.53	979	1202	0.012212	25.4142	2081.08
INF-8h	0.010715	2798.83	1150	4596	0.0013	1067.8	975	1150	0.010715	18.548	1731.03
UNF-16h	0.014182	2748.99	1140	5509	0.0013	1043.65	961	1148	0.014182	24.1851	1705.34
INF-16h	0.015403	3922.12	1259	7813	0.0013	1084.02	1009	1156	0.015403	43.7153	2838.1
INF-18h	0.014063	4046.29	1267	8881	0.0013	1084.74	977	1161	0.014063	41.6483	2961.55
INF-20h	0.014063	3893.19	1171	8287	0.0013	1059.12	1019	1121	0.014063	39.8555	2834.07
INF-22h	0.01365	3781.81	1192	8466	0.0013	1044.64	980	1102	0.01365	37.3625	2737.18
INF-24h	0.015127	4603.43	1296	11850	0.0013	1084.91	1022	1163	0.015127	53.2247	3518.52

## Sheet: ERBB2-total
	ERBB2-total, replicate 1
	Signal				Background				Signal - background
Sample	Area	Mean	Min	Max	Area	Mean	Min	Max	Area	Total	Mean
UNF-30min	0.015977	10166.1	3753	25929	0.00213	3815.08	3582	4182	0.015977	101.47	6351.01
INF-30min	0.014912	10081.7	3934	22551	0.00213	3924.65	3744	4259	0.014912	91.8141	6157.06
INF-60min	0.01327	9570.5	4014	22149	0.00213	3848.4	3551	4294	0.01327	75.9323	5722.11
INF-90min	0.014912	11039.8	3944	24969	0.00213	3874.56	3582	4553	0.014912	106.848	7165.21
UNF-6h	0.013847	9473.31	3841	21890	0.00213	4104.71	3713	5075	0.013847	74.339	5368.6
INF-6h	0.014424	10845.8	3808	22974	0.00213	4138.5	3723	4934	0.014424	96.7462	6707.31
INF-8h	0.014291	8521.56	3579	23783	0.00213	4101.9	3579	5812	0.014291	63.1614	4419.66
UNF-16h	0.013847	10780.1	3840	28282	0.00213	4086.04	3585	4936	0.013847	92.6921	6694.02
INF-16h	0.017753	14454.7	3908	39342	0.00213	4180.67	3692	4989	0.017753	182.395	10274.1
INF-18h	0.017353	12536	3877	35872	0.00213	4229.54	3733	5798	0.017353	144.141	8306.42
INF-20h	0.018862	14645.2	3812	47248	0.00213	4217.23	3735	5398	0.018862	196.693	10428
INF-22h	0.015977	13633.2	3412	38314	0.00213	4163.58	3652	5057	0.015977	151.295	9469.58
INF-24h	0.018862	15345.4	1803	63633	0.00213	2659.31	1761	4546	0.018862	239.285	12686.1
	ERBB2-total, replicate 2
	Signal				Background				Signal - background
Sample	Area	Mean	Min	Max	Area	Mean	Min	Max	Area	Total	Mean
UNF-30min	0.012693	12364.3	2961	30934	0.00142	3711.38	3391	4518	0.012693	109.832	8652.93
INF-30min	0.015534	15681.4	3148	43812	0.00142	4001.56	3693	4702	0.015534	181.435	11679.9
INF-60min	0.013847	14620.6	3445	40380	0.00142	3806.34	3481	4529	0.013847	149.744	10814.2
INF-90min	0.014912	18045.3	3304	51638	0.00142	3792.03	3349	4688	0.014912	212.544	14253.2
UNF-6h	0.01327	13926.4	3278	36679	0.00142	3899.06	3386	4778	0.01327	133.062	10027.3
INF-6h	0.014912	18172	3566	50543	0.00142	4035.94	3477	5228	0.014912	210.797	14136.1
INF-8h	0.014291	17625	3526	57713	0.00142	4030.09	3546	5091	0.014291	194.285	13594.9
UNF-16h	0.015534	20150.7	3507	62878	0.00142	4282.34	3937	4991	0.015534	246.499	15868.4
INF-16h	0.020771	19884.2	3160	65174	0.00142	4321.84	3794	5204	0.020771	323.246	15562.4
INF-18h	0.017753	18696.8	3748	55437	0.00142	4243.53	3678	5784	0.017753	256.589	14453.3
INF-20h	0.018108	18919.5	3661	60928	0.00142	3886.41	3503	4686	0.018108	272.218	15033
INF-22h	0.020371	17071.8	3152	51902	0.00142	3978.12	3669	4750	0.020371	266.731	13093.7
INF-24h	0.023611	18721.2	2960	61656	0.00142	3727.88	3256	4741	0.023611	354.008	14993.3
